# Supplementary material for: Evaluation of Specific Cellular and Humoral Immune Response to Toxoplasma gondii in Patients with Autoimmune Rheumatic Diseases Immunomodulated Due to the Use of TNF Blockers
Source: Biomedicines. 2023 Mar 17;11(3):930. doi: 10.3390/biomedicines11030930 (PMC10046324; doi:10.3390/biomedicines11030930)
Supplement: Supplementary file 1 [file biomedicines-11-00930-s001.zip]

Archive with 1 entries (1 files):
- biomedicines-1986551-supplementary.pdf
